# Supplementary material for: Locus coeruleus spiking differently correlates with S1 cortex activity and pupil diameter in a tactile detection task
Source: eLife. 2021 Mar 15;10:e64327. doi: 10.7554/eLife.64327 (PMC7963470; doi:10.7554/eLife.64327)
Supplement: Figure 4—figure supplement 1—source data 1. [file elife-64327-fig4-figsupp1-data1.zip]

Archive with 1 entries (1 files):
- Figure 4figure supplement 1Source Data 1.mat
